# Supplementary material for: Pilot study of a comprehensive resource estimation method from environmental DNA using universal D-loop amplification primers
Source: Funct Integr Genomics. 2023 Mar 22;23(2):96. doi: 10.1007/s10142-023-01013-3 (PMC10033627; doi:10.1007/s10142-023-01013-3)
Supplement: Supplementary file 3 — Supplementary file3 (XLSX 12 KB) [file 10142_2023_1013_MOESM3_ESM.xlsx]

## Sheet: Sheet1
Haplotype ID	D-loop sequence
1	ACCGGACGTCGGAGGTTAAAATCCTCCCTACTGCTCAGAGAAAGGAGACTTTAACTCCTACCCCTAACTCCCAAAGCTAGGATTCTTACATTAAACTATCCTCTGCGAAACCTACTACCTTACAGTATTTCGCAAATAACATATATGTGCTTATACCATATCTATATTTAATAGCATGTTACTACATGTTAAAATGACATAAATATGTATATACACCATAAACTGAAATTAACCATTAAAGAAGTTTCATGGCTCACCTACATATATCGCAGTGGTAAATAACCCACTGTTAAGACTCAACTAACCAATAAATCTCAAAGAAGCCAATAGAATGCAACGGTTCAGCAGCAAGTGATAATCGTCAAAGACACACCAAGTCACCCACATAATATTTATATC…
2	ACCGGACGTCGGGGGTTAAAATCCCCCCTACTGCTCAAAGAAAGGAGATTTTAACTCCCACCCCTGGCTCCCAAAGCCAGGATTCTAAATTAAACTATTCTTTGAATATATGTACGTTTTGTGCATATATGTATTATCACCATGAATTTATATTAACCATTTCAGGGGCATTCAAGGACATTAATGTTTAATAAACATTAATAGGATTAACCCATTCATATAACACCATAACACTAAGAATTACACGAAGCAATACCGACTTAATTTGATATTCTATTAAGTCTAGGATGGGCGAAATTTAAGACCGAGCACGGTCCCTCGTACGTCTAATATATACCAAGTACCCACCATCCCGTCAAACCTCACAATCTTAATGTAGTAAGAACCGACCAACAGTGA…
3	GCCGGATGCCGGAGGTTAAAATCCTCCCTACTGCTCAAAGAAAGGAGATTTTAACTCCTACCCCCAACTCCCAAAGCTAGGATTCTAAAATTAAACTATTCTTTGTTTCAAAAATGCATATATGTATTTACACCATTAAATTATATTAAACATATCAATGATATCATAGTACATTAATATTTATAGGACATTAATAGGAGTTAACCATTATAACCAACACATATTTAACTAAGGGTTACGCAAACCTAGAAATGTAATTAACATTAATTGAAATATAGACAAGCGAGATTTAAGACCGACCGCGAAACTAATCCATGAGTCTAGATATACCAGGACTCAAAATCTCGTCAATATCAGAATCTTAATGTAGTAAGAACCGACCATCAGTTGATTTCTAAA…
4	GCCGGATGCCGGAGGTTAAAATCCTCCCTACTGCTCAAAGAAAGGAGATTTTAACTCCTACCCCCAACTCCCAAAGCTAGGATTCTAAAATTAAACTATTCTTTGTTTCAAAAAATGCATATATGTATTTACACCATTAAATTATATTAAACATATCAATGATATCATAGTACATTAATATTTATAAGACATTAATAGGAGTTAACCATTATAACCAACACATATTTAACTAAGGGTTACGCAAACCTAGAAATGTAATTAACATTAATTGAAATATGGACAAGCGAGATTTAAGACCGACCGCGAAACTAATCCATGAGTCTAGATATACCAGGACTCAAAATCTCGTCAATATCAGAATCTTAATGTAGTAAGAACCGACCATCAGTTGATTTCTGA…
5	GCCGGATGCCGGAGGTTAAAATCCTCCCTACTGCTCAAAGAAAGGAGATTTTAACTCCTACCCCCAACTCCCAAAGCTAGGATTCTAAAATTAAACTATTCTTTGTTTCAAAATGCATATATGTATTTACACCATTAAATTATATTAAACATATCAATGATATCATAGTACATTAATATTTATGGGACATTAATAGGAGTTAACCATTATAACCAACACATATTTAACTAAGGGTTACGCAAACCTAGAAATGTAACTAACATTAATTGAAATACGGACAAGCGAAATTTAAGACCGACCGCGAAACTAATCCATGAGTCTAGATATACCAGGACTCAAAATCTCGTCAATATCAGAATCTTAATGTAGTAAGAACCGACCATCAGTTGATTTCTAAAT…
6	GCCGGATGCCGGAGGTTAAAATCCTCCCTACTGCTCAAAGAAAGGAGATTTTAACTCCTACCCCCAACTCCCAAAGCTAGGATTCTAAAATTAAACTATTCTTTGTTTCAAAATGCATATATGTATTTACACCATTAAATTATATTAAACATATCAATGATATCATAGTACATTAATATTTATGGGACATTAATAGGAGTTAACCATTATAACCAACACATATTTAACTAAGGGTTACGCAAACCTAGAAATGTAACTAACATTAATTGAAATACGGACAAGCGAAATTTAAGACCGACCGCGAAACTAATCCATGAGTCTAGATATACCAGGACTCAAAATCTCGTCAATATCAGAATCTTAATGTAGTAAGAACCGACCATCAGTTGATTTCTAAAT…
7	GCCGGATGCCGGAGGTTAAAATCCTCCCTACTGCTCAAAGAAAGGAGATTTTAACTCCTACCCCCAACTCCCAAAGCTAGGATTCTAAAATTAAACTATTCTTTGTTTCAAAATGCATATATGTATTTACACCATTAAATTATATTAAACATATCAATGATATCATAGTACATTAATATTTATAGGACATTAATAGGAGTTAACCATTATAACCAACACATATTTAACTAAGGGTTACGCAAACCTAGAAATGTAACTAACATTAATTGAAATAAGGACAAGCGAAATTTAAGACCGACCGCGAAACTAATCCATGAGTCTAGATATACCAGGACTCAAAATCTCGTCAATATCAGAATCTTAATGTAGTAAGAACCGACCATCAGTTGATTTCTGAAT…
8	GCCGGATGCCGGAGGTTAAAATCCTCCCTACTGCTCAAAGAAAGGAGATTTTAACTCCTACCCCCAACTCCCAAAGCTAGGATTCTAAAATTAAACTATTCTTTGTTTTAAAAAATATGCATATATGTATTTACACCATTAAATTATATTAAACATATCAATGATATCATAGTACATTAATACTTATAGGACATTAATAGGAGTTAACCATTATAACCAACACATATTTAACTAAGGGTTACGCAAACCTAGAAATGTAACTAACATTAATTGAAATACGGATAAGCGAAATTTAAGACCGACCGCGAAACTAATCCATCAGTCTAGATATACCAGGACTCAAAATCTCGTCAATAGCAGAATCTTAATGTAGTAAGAACCGACCATCAGTTGATTTCT…
9	GCCGGATGCCGGAGGTTAAAATCCTCCCTACTGCTCAAAGAAAGGAGATTTTAACTCCTACCCCAACTCCCAAAGCTAGGATTCTAAAATTAAACTATTCTTTGTTTCAAAAAATGCATATATGTATTTACACCATTAAATTATATTAAACATATCAATGATATCATAGTACATTAATATTTATAAGACATTAATAGGAGTTAACCATTATAACCAACACATATTTAACTAAGGGTTACGCAAACCTAGAAATGTAATTAACATTAATTGAAATATGGACAAGCGAGATTTAAGACCGACCGCGAAACTAATCCATGAGTCTAGATATACCAGGACTCAAAATCTCGTCAATATCAGAATCTTAATGTAGTAAGAACCGACCATCAGTTGATTTCTGAA…
10	CCCGGATGTCGGAGGTTAAAGTCCCCCCTTTTGCTCAAAGAAGAGTGATTCTAACACCCACCACTAACTCCCAAAGCTAGTATTCTAAATTAAAACTATTCTCTGATAGTGCATATATGGTTATCTTACATATATAGTATTACCCATATAATGAAATGAAGTAGGACATTACATAAGGGTAACATATATATCTTTAGTACATATATATATACATGTAAACTAGACATTTATGTATTAACACCATCTTATGTTATAAATGCATTCAGGTAACCATTGAATAAAAGGGATTACACAAAGCATAATAATTACTGGCTTACATAAGACTCTTTAATAAGACAGTTAGCGATTTAAGATCTAACAAGAAACGAAGGACCCCATATATACCAAGTCATCCACTAC…
11	ACCGGATGCCGGAGGTTAAAATCCTCCCTACTGCTCAGAAAAAGGAGACTCTAACTCCTGCCCCTAACTCCCAAAGCTAGGATTCTAACATTAAACTATTCTCTGCCATTTCACAGCGCATATATAATATTTTAGTTTTTTAAAGACATATATGTACTATTACCATATATATATTGTATGACATAACACTACATGCTATAATAACATGTATGTATTATCACCATTAGTTGGAATTAACCACTCAGGTTATACACACCCATATAACAGTACATGGGCCCAAATTTATTAACCAAAGAACTGAACTTAAATTAAAATATCCAATATGCATCTCCCAGTCCAACCTGCAAAGGTCAATGTTATACCAAGTAACCCTCATCTCGTTCAATTGATAGAAATTAA…
12	ACCGGATGCCGGAGGTTAAAATCCTCCCTACTGCTCAGAAAAAGGAGACTCTAACTCCTGCCCCTAACTCCCAAAGCTAGGATTCTAACATTAAACTATTCTCTGCCATTTCACAGCGCATATATAATATTTTAGTTTTTTAAAGACATATATGTACTATTACCATATATATATTGTATGACATAACAGTACATGCTATAATAACATATATGTATTATCACCATTAGTTGGAATTAACCACTCAGGTTATATACACCCATATAACAGTACATGGGCCCAAATTTATTAACCAAAGAACTGAACTTAAATTAAAATATCCAATATGCATCTCCCAGTCCAACCTGCAAAGGTCAATGTTATACCAAGTAACCCTCATCTCGTTCAATTGATAGAAATTAA…
13	ACCGGATGCCGGAGGTTAAAATTCTCCCTACTGCTCAGAAAAAGGAGACTCTAACTCCTGCCCCTAACTCCCAAAGCTAGGATTCTAACATTAAACTATTCTCTGCCATTTCACAGCGCATATATAATATTTTAGTTTTTTAAAGACATATATGTACTATTACCATATATATATTGTATGACATAACAGTACATGCTATAATAACATATATGTATTATCACCATTAGTTGGAATTAACCACTCAGGTAATACACACCCATATAACAGTACATGGGCCCAAATTTATCGGCCAAAGAACTGAATTTAAATTAAAATATCCAATATGCATCTCCCAGTCCAACCTGCAAAGGTCAATGTTATACCAAGTAACCCTCATCTCGTTCAATTGATAGAAATTAA…
14	ACCGGATGCCGGAGGTTAAAATCCTCCCTACTGCTCAGAAAAAGGAGACTCTAACTCCTGCCCCTAACTCCCAAAGCTAGGATTCTAACATTAAACTATTCTCTGCCATTTCACAGCGCATATATAATATTTTAGTTTTTTAAAGACATATATGTACTATTACCATATATATATTGTATGACATAACAGTACATGCTATAATAACATATATGTATTATCACCATTAGTTGGAATTAACCACTCAGGTTATACACACCCATATAACAGTACATGGGCCCAAATTTATTAACCAAAGAACTGAATTTAAATTAAAATATCCAATATGCATCTCCCAGTCCAACCTGCAAAGGTCAATGTTATACCAAGTAACCCTCATCTCGTTCAATTGATAGAAATTAA…
15	ACCGGATGCCGGAGGTTAAAATCCTCCCTACTGCTCAGAAAAAGGAGACTCTAACTCCTGCCCCTAACTCCCAAAGCTAGGATTCTAACATTAAACTATTCTCTGCCATTTCACAGCGCATATATAATATTTTAGTTTTTTAAAGACATATATGTACTATTACCATATATATATTGTATGACATAACACTACATGCTATAATAACATGTATGTATTATCACCATTAGTTGGAATTAACCACTCAGGTTATACACACCCATATAACAGTACATGGGCCCAAATTTATTAACCAAAGAACTGAACTTAAATTAAAATATCCAATATGCATCTCCCAGTCCAACCTGCAAAGGTCAATGTTATACCAAGTAACCCTCATCTCGTTCAATTGATAGAAATTAA…
16	ACCGGATGCCGGAGGTTAAAATCCTCCCTACTGCTCAGAAAAAGGAGACTCTAACTCCTGCCCCTAACTCCCAAAGCTAGGATTCTAACATTAAACTATTCTCTGCCATTTCACAGCGCATATATAATATTTTAGTTTTTTAAAGACATATATGTACTATTACCATATATATATTGTATGACATAACAGTACATGCTATAATAACATATATGTATTATCACCATTAGTTGGAATTAACCACTCAGGTTATATACACCCATATAACAGTACATGGGCCCAAATTTATTAACCAAAGAACTGAACTTAAATTAAAATATCCAATATGCATCTCCCAGTCCAACCTGCAAAGGTCAATGTTATACCAAGTAACCCTCATCTCGTTCAATTGATAGAAATTAA…
17	ACCGGATGCCGGAGGTTAAAATCCTCCCTACTGCTCAGAAAAAGGAGACTCTAACTCCTGCCCCTAACTCCCAAAGCTAGGATTCTAACATTAAACTATTCTCTGCCATTTCACAGCGCATATATAATATTTTAGTTTTTTAAAGACATATATGTACTATTACCATATATATATTGTATGACATAACAGTACATGCTATAATAACATATATGTATTATCACCATTAGTTGGAATTAACCACTCAGGTAATACACACCCATATAACAGTACATGGGCCCAAATTTATCGGCCAAAGAACTGAATTTAAATTAAAATATCCAATATGCATCTCCCAGTCCAACCTGCAAAGGTCAATGTTATACCAAGTAACCCTCATCTCGTTCAATTGATAGAAATTAA…
18	ACCGGATGCCGGAGGTTAAAATCCTCCCTACTGCTCAGAAAAAGGAGACTCTAACTCCTGCCCCTAACTCCCAAAGCTAGGATTCTAACATTAAACTATTCTCTGCCATTTCACAGCGCATATATAATATTTTAGTTTTTTAAAGACATATATGTACTATTACCATATATATATTGTATGACATAACAGTACATGCTATAATAACATATATGTATTATCACCATTAGTTGGAATTAACCACTCAGGTAATACACACCCATATAACAGTACATGGGCCCAAATTTATGGCCAAAGAACTGAATTTAAATTAAAATATCCAATATGCATCTCCCAGTCCAACCTGCAAAGGTCAATGTTATACCAAGTAACCCTCATCTCGTTCAATTGATAGAAATTAAT…
19	ACCGGATGCCGGAGGTTAAAATCCTCCCTACTGCTCAGAAAAAGGAGACTCTAACTCCTGCCCCTAACTCCCAAAGCTAGGATTCTAACATTAAACTATTCTCTGCCATTTCACAGCGCATATATAATATTTTAGTTTTTTAAGACATATATGTACTATTACCATATATATATTGTATGACATAACAGTACATGCTATAATAACATATATGTATTATCACCATTAGTTGGAATTAACCACTCAGGTTATACACACCCATATAACAGTACATGGGCCCAAATTTATTAACCAAAGAACTGAATTTAAATTAAAATATCCAATATGCATCTCCCAGTCCAACCTGCAAAGGTCAATGTTATACCAAGTAACCCTCATCTCGTTCAATTGATAGAAATTAAT…
